# Supplementary material for: Retina regeneration: lessons from vertebrates
Source: Oxf Open Neurosci. 2022 Aug 2;1:kvac012. doi: 10.1093/oons/kvac012 (PMC10913848; doi:10.1093/oons/kvac012)
Supplement: suppl_data_kvac012 [file suppl_data_kvac012.zip]

Archive with 1 entries (1 files):
- REVIEWSS FOR OXFNSC-2022-006.docx
